# Supplementary material for: Measurement of Oxidative Stress Index in 102 Patients with Peyronie’s Disease
Source: Metabolites. 2025 Jul 29;15(8):503. doi: 10.3390/metabo15080503 (PMC12388598; doi:10.3390/metabo15080503)
Supplement: Supplementary file 1 [file metabolites-15-00503-s001.zip]

Archive with 1 entries (1 files):
- metabolites-3741741-supplementary.pdf
